# Supplementary material for: The Hidden Dangers of Plant-Based Diets Affecting Bone Health: A Cross-Sectional Study with U.S. National Health and Nutrition Examination Survey (NHANES) Data from 2005–2018
Source: Nutrients. 2023 Apr 6;15(7):1794. doi: 10.3390/nu15071794 (PMC10097387; doi:10.3390/nu15071794)
Supplement: Supplementary file 1 [file nutrients-15-01794-s001.zip]

Archive with 1 entries (1 files):
- nutrients-2295223-supplementary.pdf
